# Supplementary material for: Structure and mechanism of the RalGAP tumor suppressor complex
Source: Nat Commun. 2025 Jul 30;16:7002. doi: 10.1038/s41467-025-61743-9 (PMC12311180; doi:10.1038/s41467-025-61743-9)
Supplement: Supplementary file 4 — Source Data [file 41467_2025_61743_MOESM4_ESM.xlsx]

## Sheet: Fig3_A-C
Fig		Figure 3 A-D

## Sheet: Fig_3D
															Input anti-RGβ

## Sheet: Fig3_E
Figure 3_E		Figure 3 E
Calculation of GTP left after 240 min: Biological repeats are mean values from three technical repeats
For complex samples, the molar ratio of RG β to RG α construct was determined by densitometric analysis of coomassie stained bands (Image J)
Images and analysis are provided below; raw data from HPLC analysis are available upon request
Date used form plotting are highlighted
Repeat 1	GTP left
	GTP only	Ral only	RGa / no	RGa / RGb-hug	RGa / RGb-DG	RGa / RGb-HDG	RGa / RGb-fl			GTP only	Ral only	RGa / no	RGa / RGb-hug	factor	norm	RGa / RGb-DG	factor	norm	RGa / RGb-HDG	factor	norm	RGa / RGb-fl	factor	norm
	1.02103	0.55688	0.21775	0.29712	0.13258	0.03847	0.0071		mean 1	1.01344	0.557407	0.219893	0.300993	0.46745	0.1407	0.11841	0.15554	0.01842	0.0477033	0.20803	0.00992	0.01666	1.53069	0.0255
	1.00341	0.5401	0.20639	0.27543	0.09736	0.04177	0.01626		mean 2	1.02858	0.587373	0.50671	0.413277	0.4986	0.20606	0.42172	0.1408	0.05938	0.180417	0.19597	0.03536	0.04572	0.74509	0.03407
	1.01587	0.57524	0.23554	0.33043	0.12529	0.06287	0.02662		mean 3	1.00044	0.524907	0.324563	0.228777	0.38517	0.08812	0.173453	0.07186	0.01246	0.06901	0.15891	0.01097	0.00234998	0.74914	0.00176
mean	1.01344	0.557407	0.219893	0.300993	0.11841	0.0477033	0.01666		mean 4	0.995177	0.592213	0.525123	0.44564	0.29706	0.13238	0.366423	0.56108	0.20559	0.23265	0.22585	0.05254	0.03864	0.90201	0.03485
									plotted mean (bar)	1.00941	0.565475	0.394072			0.141815			0.0739625			0.0271975			0.024045
Repeat 2									plotted SD	0.0129126	0.0269507	0.127506			0.0421332			0.0781121			0.0178235			0.013379
	GTP only	Ral only	RGa / no	RGa / RGb-hug	RGa / RGb-DG	RGa / RGb-HDG	RGa / RGb-fl
	1.00165	0.57403	0.52549	0.41603	0.41737	0.16255	0.04531
	1.08641	0.58785	0.49332	0.41335	0.43646	0.19623	0.04837
	0.99769	0.60024	0.50132	0.41045	0.41133	0.18247	0.04348
mean	1.02858	0.587373	0.50671	0.413277	0.42172	0.180417	0.04572
Repeat 3	GTP only	Ral only	RGa / no	RGa / RGb-hug	RGa / RGb-DG	RGa / RGb-HDG	RGa / RGb-fl
	0.99644	0.53098	0.30279	0.23225	0.1605	0.09679	0.000719933
	1.0055	0.50722	0.30319	0.22374	0.16786	0.05806	0.00236
	0.99937	0.53652	0.36771	0.23034	0.192	0.05218	0.00397
mean	1.00044	0.524907	0.324563	0.228777	0.173453	0.06901	0.00234998
Repeat 4	GTP only	Ral only	RGa / no	RGa / RGb-hug	RGa / RGb-DG	RGa / RGb-HDG	RGa / RGb-fl
	1.01031	0.5852	0.50685	0.4464	0.36401	0.24077	0.03864									Statistical Analysis
	1.00829	0.57954	0.50698	0.44858	0.37356	0.24193											Statistical analysis was conducted in OriginPro 2024 using two-sample unpaired t-Test
	0.96693	0.6119	0.56154	0.44194	0.3617	0.21525											Null hypothesis: mean1 - mean2 = 0; Alternative hypothesis: mean1-mean2 <>0
mean	0.995177	0.592213	0.525123	0.44564	0.366423	0.23265	0.03864									Normality Test: Shapiro-Wilk
																	DF	Statistic	p-value	Decision at level(5%)			mean value	standard dev	variance
																RGa	4	0.88625	0.36601	Can't reject normality			0.39407	0.14723	0.383706	RG a
																hug	4	0.95711	0.76075	Can't reject normality			0.14182	0.04865	0.220567	hug
								factor								HDG	4	0.87511	0.31815	Can't reject normality			0.0272	0.02058	0.143457	cHEAT+SD+hug+pGAP
	repeat 1	Intensity I Densitometric analysis				Rga	RGb	p170/p220								DG	4	0.79784	0.0984	Can't reject normality			0.07396	0.0902	0.300333	SD+hug+pGAP
	1	4620.31			fl	4620.31	5639.13	1.53069								fl	4	0.81588	0.13388	Can't reject normality			0.02404	0.01545	0.124298	fl
	2	5639.13			hug	1482.99	66.607	0.467454
	3	1023.04			DG	1953.28	103.485	0.155535
	4	105.778			HDG	1023.04	105.778	0.208031								t-test RG a vs hug		N	Mean	SD	SEM	Median
	5	1953.28														RG a		4	0.39407	0.14723	0.07362	0.41564
	6	103.485														hug-noirm		4	0.14182	0.04865	0.02433	0.13654
	7	1482.99									Factor:						Difference	4	0.25226		0.07753	0.26855
	8	66.607															Overall	8	0.26794	0.16878	0.05967	0.21298
																	t Statistic	DF	Prob>|t|
	repeat 2																3.25365	6	0.01739		Equal Variance Assumed
	1	1411.87				Rga	RGb	p170/p220		blot p170							3.25365	3.64746	0.03575		Equal Variance NOT Assumed (Welch Correction)
	2	838.799			fl	1411.87	838.799	0.745087
	3	2162.68			hug	2162.68	103.607	0.498602					MW	Da
	4	103.607			DG	2174.92	104.314	0.140804					p220 fl	213809		t-test RG a vs HDG		N	Mean	SD	SEM	Median
	5	2174.92			HDG	1512.97	147.364	0.195969								RG a		4	0.39407	0.14723	0.07362	0.41564
	6	104.314											p170 fl	170483		HDG		4	0.0272	0.02058	0.01029	0.02316
	7	1512.97											HDG	106267			Difference	4	0.36687		0.07433	0.39247
	8	147.364											DG	72829.9			Overall	8	0.21063	0.21892	0.0774	0.13622
													hug	20543.2
																	t Statistic	DF	Prob>|t|
																	4.93568	6	0.00262		Equal Variance Assumed
	repeat 3					Rga	RGb	p170/p220		blot p170							4.93568	3.11721	0.01456		Equal Variance NOT Assumed (Welch Correction)
	1	1765.63			fl	1765.63	1054.68	0.749143
	2	1054.68			hug	1869.63	69.192	0.385175
	3	1869.63			DG	2127.21	52.071	0.0718624								t-test RG a vs DG		N	Mean	SD	SEM	Median
	4	69.192			HDG	1201.51	94.899	0.158914								RG a		4	0.39407	0.14723	0.07362	0.41564
	5	2127.21														DG		4	0.07396	0.0902	0.0451	0.0389
	6	52.071															Difference	4	0.32011		0.08633	0.31581
	7	1201.51															Overall	8	0.23402	0.20507	0.0725	0.21274
	8	94.899
																	t Statistic	DF	Prob>|t|
	repeat 4																3.70791	6	0.00999		Equal Variance Assumed
	1	147.071				Rga	RGb	p170/p220		blot p170							3.70791	4.97383	0.01402		Equal Variance NOT Assumed (Welch Correction)
	2	105.778			fl	147.071	105.778	0.902012
	3	2224.26			hug	2224.26	63.485	0.297059
	4	63.485			DG	475.607	90.899	0.561084
	5	475.607			HDG	780.899	87.657	0.225849								t-test RG a vsfl		N	Mean	SD	SEM	Median
	6	90.899														RG a		4	0.39407	0.14723	0.07362	0.41564
	7	780.899														fl		4	0.02404	0.01545	0.00772	0.02978
	8	87.657															Difference	4	0.37003		0.07402	0.39772
																	Overall	8	0.20906	0.22026	0.07787	0.12737
																	t Statistic	DF	Prob>|t|
																	4.99907	6	0.00245		Equal Variance Assumed
																	4.99907	3.06605	0.01462		Equal Variance NOT Assumed (Welch Correction)

## Sheet: Fig5_A+D
Figure 5 A + D

## Sheet: Fig5_B
Figure 5B		Particle length in A
		fl	D4
	median	577.747	296.135		Particle size was manually determined in ImageJ from negative stain images							Statistic were calculated in OriginPro 2024
		582.495	281.446									Mann-Whitney
		515.285	338.316
		472.853	282.187									Descriptive Statictics
		505.877	269.795									N	Min	Q1	Median	Q3	Max
		472.411	301.77								fl	134	251.359	538.923	577.747	608.815	705.2
		253.016	174.626								D4	144	174.626	271.651	296.135	320.727	635.936
		535.51	274.686
		583.928	263.033
		507.371	275.919
		333.654	313.482									U	Z	Exact Prob>|U|	Asymp. Prob>|U|
		455.013	304.954									18178.5	12.7353	<0.0001	<0.0001
		512.593	323.564
		536.922	308.698									Null Hypothesis Median1 = Median 2
		578.131	304.268									Alternative Hypothesis: Median 1<>Median 2
		525.917	313.065
		629.623	291.292
		631.693	299.163
		543.303	358.766
		496.132	297.676
		412.14	343.524
		447.9	260.239
		601.503	244.515
		543.255	299.773
		528.097	322.27
		587.627	274.21
		596.622	291.651
		609.908	635.936
		539.59	344.207
		569.807	235.929
		301.856	250.84
		315.474	245.368
		606	306.576
		583.928	321.946
		610.464	291.292
		591.7	304.611
		544.023	303.323
		573.096	254.559
		626.714	281.168
		562.799	330.983
		564.374	250.423
		615.363	321.946
		601.156	319.994
		523.878	327.174
		598.064	348.054
		577.227	282.187
		640.232	304.954
		579.214	292.634
		554.198	300.73
		564.976	270.857
		587.271	304.954
		587.494	339.318
		328.051	256.093
		251.359	364.541
		581.059	320.727
		280.61	269.795
		630.162	206.671
		315.474	306.662
		643.283	339.702
		568.798	334.045
		553.915	290.215
		563.124	510.961
		577.544	226.788
		559.076	241.507
		562.15	260.139
		633.921	286.867
		559.076	294.767
		621.61	281.91
		578.086	218.701
		604.102	324.772
		563.124	307.002
		598.762	320.727
		596.622	347.153
		289.224	294.856
		593.639	297.325
		546.178	297.939
		548.896	373.316
		543.303	311.057
		314.064	284.399
		555.985	330.272
		572.139	294.856
		575.37	288.772
		514.474	337.853
		584.553	300.556
		676.516	304.954
		615.278	340.853
		633.797	313.731
		627.505	268.534
		558.094	336.537
		381.548	297.061
		598.719	271.531
		632.023	271.531
		657.573	313.731
		626.505	254.559
		607.42	249.169
		565.761	276.58
		562.15	213.506
		564.051	276.675
		531.497	270.857
		578.086	343.296
		544.215	256.093
		522.081	304.611
		558.094	231.686
		705.2	339.702
		627.005	301.163
		587.271	277.617
		578.898	319.994
		577.95	286.32
		607.42	308.105
		643.445	283.94
		644.459	483.337
		630.99	304.868
		651.87	307.427
		628.668	288.772
		606.646	341.771
		669.495	290.664
		296.533	251.671
		646.037	266.484
		587.494	290.215
		598.762	344.51
		622.618	281.446
		585.49	331.613
		563.634	410.807
		644.58	269.795
		635.936	290.844
		621.82	585.713
		263.033	537.117
		348.803	291.292
		608.451	255.685
		636.059	293.436
		569.761	308.698
		696.745	295.21
		531.104	323.564
		571.043	215.575
		590.287	294.146
			267.365
			263.033
			308.698
			265.7
			289.855
			300.817
			272.012
			260.54
			290.215
			545.365

## Sheet: Fig5_C
Figure 4_D		Calculation of GTP left after 240 min: Biological repeats are mean values from three technical repeats
		For complex samples, the molar ratio of RG β to RG α construct was determined by densitometric analysis of coomassie stained bands (Image J)
		raw data from HPLC analysis are available upon request
		Date used form plotting are highlighted														Statistical Analysis
		values for GTP and Ral only were also plotted in panel 3E;															Statistical analysis was conducted in OriginPro 2024 using two-sample unpaired t-Test
																	Null hypothesis: mean1 - mean2 = 0; Alternative hypothesis: mean1-mean2 <>0
Repeat 1	GTP	Ral only	RG a/RGb	RG a/RGb D4						GTP	Ral only	fl	D4
	1.02103	0.55688	0.00191	0.04371					Repeat 1	1.01344	0.55741	0.00977	0.03987			Normality Test: Shapiro-Wilk						mean	SD
	1.00341	0.5401	0.00564	0.0287					Repeat 2	1.02858	0.58737	0.04095	0.03757				DF	Statistic	p-value	Decision at level(5%)
	1.01587	0.57524	0.02177	0.04721					Repeat 3	1.00043	0.52491	0.00077302	0.00822			D4	3	0.80426	0.12471	Can't reject normality		0.02856	0.01765	0.132853
mean	1.01344	0.557407	0.00977333	0.0398733					Repeat 4	0.99517		--				Ral	4	0.90376	0.44998	Can't reject normality		0.55656	0.03124	0.176748
																fl2	3	0.90783	0.41088	Can't reject normality		0.01717	0.02108	0.14519
Repeat 2									mean	1.0094	0.556563	0.0171643	0.0285533			GTP	4	0.94627	0.69292	Can't reject normality		0.02856	0.01765	0.132853
	1.00165	0.57403	0.0367	0.03335					SD	0.0149125	0.0312386	0.0210845	0.0176467
	1.08641	0.58785	0.0483	0.04135
	0.99769	0.60024	0.03784	0.03801
mean	1.02858	0.587373	0.0409467	0.03757												t-test fl vs D4		N	Mean	SD	SEM	Median
																fl		3	0.01717	0.02108	0.01217	0.00977
																D4		3	0.02856	0.01765	0.01019	0.03757
Repeat 3	0.99644	0.53098	0.000725162	0.00838													Difference	3	-0.01139		0.01587	-0.00745
	1.0055	0.50722	0.00084344	0.00506													Overall	6	0.02286	0.01847	0.00754	0.02367
	0.99937	0.53652	0.000750457	0.01123
mean	1.00044	0.524907	0.00077302	0.00822333													t Statistic	DF	Prob>|t|
																	-0.7176	4	0.51268		Equal Variance Assumed
																	-0.7176	3.87972	0.51384		Equal Variance NOT Assumed (Welch Correction)
Repeat 4	1.01031
	1.00829															t-test Ral vs D4		N	Mean	SD	SEM	Median
	0.96693															Ral		3	0.55656	0.03124	0.01804	0.55741
mean	0.995177															D4		3	0.02856	0.01765	0.01019	0.03757
																	Difference	3	0.52801		0.02072	0.51753
																	Overall	6	0.29256	0.29009	0.11843	0.28239
																	t Statistic	DF	Prob>|t|
																	25.4883	4	<0.0001		Equal Variance Assumed
																	25.4883	3.15826	<0.0001		Equal Variance NOT Assumed (Welch Correction)
																t-test Ral vs fl		N	Mean	SD	SEM	Median
																Ral		3	0.55656	0.03124	0.01804	0.55741
																fl		3	0.01717	0.02108	0.01217	0.00977
																	Difference	3	0.5394		0.02176	0.54643
																	Overall	6	0.28686	0.2964	0.121	0.28293
																	t Statistic	DF	Prob>|t|
																	24.7884	4	<0.0001		Equal Variance Assumed
																	24.7884	3.50871	<0.0001		Equal Variance NOT Assumed (Welch Correction)

## Sheet: Fig_SI_8
Figure 8 A
	cancer type
			multiple	homdel	amp	structuralVariant	mutated
	Endometrial Cancer		0.17065		2.21843		15.1877
	Melanoma		0.67568		0.45045	0.22523	15.991
	Non-Small Cell Lung Cancer		1.04463	1.04463	7.21747	0.09497	7.69231
	Colorectal Cancer		0.50505	0.3367	7.40741	0.16835	7.91246
	Esophagogastric Cancer		0.48232	0.96463	4.50161	0.32154	7.71704
	Bladder Cancer			0.97324	1.45985	0.24331	9.48905
	Cervical Cancer		0.6734	0.3367	1.0101		6.39731
	Head and Neck Cancer		0.38241		2.67686	0.1912	5.16252
	Sarcoma				3.92157		2.7451
	Breast Cancer			0.09225	2.85978	0.64576	3.04428

## Sheet: Fig_SI_6
Figure SI 6
